# Supplementary material for: sTarPicker: A Method for Efficient Prediction of Bacterial sRNA Targets Based on a Two-Step Model for Hybridization
Source: PLoS One. 2011 Jul 22;6(7):e22705. doi: 10.1371/journal.pone.0022705 (PMC3142192; doi:10.1371/journal.pone.0022705)
Supplement: Table S4 — Predicted and validated binding sites on seventeen repression sRNA-target pairs. (XLS) [file pone.0022705.s004.xls]

## Sheet: test_25_format
Table S4. Predicted and validated binding sites on seventeen repression sRNA-target pairs
Organism	sRNA_NCBI_CODE	sRNA Name	Target Name	sTarPicker_predicted_interaction	sTarPicker_Sensitivity	sTarPicker_PPV	IntaRNA_predicted_binding_site	IntaRNA_predicted_interaction	IntaRNA_Sensitivity	IntaRNA_PPV	TargetRNA_predicted_site	TargetRNA_predicted_interaction	TargetRNA_Sensitivity	Target_PPV	TargetRNA2_predicted_site	TargetRNA2_predicted_interaction	TargetRNA2_Sensitivity	Target2_PPV	validated_binding_site	validated_interaction
Escherichia coli str. K-12 substr. MG1655	NC_000913	GcvB	sstT	sRNA(GcvB) 1 acuucc-ugagccggaacgaaaaguuuuaucggaaugcguguucuggugaacuuuuggcuuacgguugu-----gauguugugUUGUUGUGUUu 88 || || ||||||.|| || .||||||. |..|.||||||| || .||..| ||| .| |..||||||| Target(sstT) 51 cgacgguacucggucu-gc----------ggccuuau---cggggccacuugcaa--cgca--ucaguaaaaagcuaggaa--AGUAACACAAc -23	0.417	0.172	72..84,-27..-15	GCGACAACACAAU UGUUGUUGUGUUG	0	0	NA	NA	0	0	NA	NA	0	0	64..99, -34..2	Target 5'-gggatgtgcgacaacacaatgaaaggatcgaaaaat-3' .|. .. | |||||||..| |..|. | ||. sRNA 3'-tctggttaacgtttgtgttgttgtgttgtagtgttg-5'
Escherichia coli str. K-12 substr. MG1655	NC_000913	MicF	ompF	sRNA(MicF) 1 -gcuaUCAUCAUUAacuuuauuuauuaccg 29 ||| ||||||||| ||||||||| Target(ompF) 11 gcga-AGUAGUAAU------aaauaauggg -12	0.84	1	1..33,-16,10	G AUGA GGUAAUAAAUA AUGAUGA AGC UACU CCAUUAUUUAU UACUACU UCG G UUCAAU A	1	1	8..33,-16..7	sRNA (MicF) 8 UCAUUAACUUUAUUUAUUACCGUCAU 33 ||||:| |||||||||||| |||| mRNA (ompF) 7 AGUAGU---AAUAAAUAAUGGGAGUA -16	0.56	0.636	8..33,-16..7	sRNA (MicF) 8 UCAUUAACUUUAUUUAUUACCGUCAU 33 ||||:| |||||||||||| |||| mRNA (ompF) 7 AGUAGU---AAUAAAUAAUGGGAGUA -16	0.56	0.636	1..33, -16..10	Target 5'-atgagggtaataaat------aatgatga-agc-3' |||| |||||||||| |||||||| ||| sRNA 3'-tactgccattatttatttcaattactactatcg-5'
Escherichia coli str. K-12 substr. MG1655	NC_000913	MicA	phoP	sRNA(MicA) 5 gACGCGCAUUUg 16 |||||||||| Target(phoP) 9 aUGCGCGUAAAa -3	0.455	1	6..15,-2..8	AAAUGCGCGU UUUACGCGCA	0.455	1	7..32,-15..8	sRNA (MicA) 7 ACGCGCAUUUGUUAUCAUCAUCCCUG 32 |||||||||| |||| || |||||| mRNA (phoP) 8 UGCGCGUAAA-AAUAA-AG-AGGGAC -15	1	1	NA	NA	0	0	6..31,-15..8	Target 5'-caggga-ga-aataa-aaatgcgcgt-3' |||||| || |||| |||||||||| sRNA 3'-gtccctactactattgtttacgcgca-5'
Escherichia coli str. K-12 substr. MG1655	NC_000913	OmrA	csgD	sRNA(OmrA) 1 cCCAGAGGUAUUGAu 15 |||||.|||.|||. Target(csgD) -60 uGGUCUUCAUGACUg -74	0.737	1	2..14,-73..-61	UCAGUACUUCUGG AGUUAUGGAGACC	0.684	1	NA	NA	0	0	NA	NA	0	0	2..20,-79..-61	Target 5'-catctgtcagtacttctgg-3' ||.||.|||.|||.||||| sRNA 3'-gtggatagttatggagacc-5'
Salmonella enterica subsp. enterica serovar Typhimurium str. LT2	NC_003197	GcvB	livK	sRNA(GcvB) 64 gUUGUGAUGUUGUGUug-uugug-uuugca 91 |.||||||||.|.| |||| ||||| Target(livK) -16 aAGCACUACAAUAUAcaaaacaaaaaacga -45	0.625	0.652	65..90,-44..-17	AA AAC GCAAA ACAA AUAUAACAUCACGA CGUUU UGUU UGUGUUGUAGUGUU G GU	0.625	0.652	NA	NA	0	0	NA	NA	0	0	62..88,-39..-15	Target 5'-aaacaaaaca-tataacatcacgaatg-3' ||||| |||| .|.||||||||.| .| sRNA 3'-tttgtgttgttgtgttgtagtgttggc-5'
Salmonella enterica subsp. enterica serovar Typhimurium str. LT2	NC_003197	GcvB	oppA	sRNA(GcvB) 64 gUUGUGAUGUUguguuguuguguuugc 90 |.||||||||. ..||||||||| Target(oppA) 17 aAGCACUACAAucu-guaacacaaaca -9	0.913	0.955	65..89,-8..16	U CAAACACAAUG C UAACAUCACGA GUUUGUGUUGU G GUUGUAGUGUU U U	1	1	65..89,-8..16	sRNA (GcvB) 65 UUGUGAUGUUGUGUUGUUGUGUUUG 89 |:||||||||: | ::||||||||| mRNA (oppA) 16 AGCACUACAAU-CUGUAACACAAAC -8	1	1	NA	NA	0	0	65..89,-8..16	Target 5'-caaacacaatgtc-taacatcacga-3' |||||||||.. | .||||||||.| sRNA 3'-gtttgtgttgttgtgttgtagtgtt-5'
Salmonella enterica subsp. enterica serovar Typhimurium str. LT2	NC_003197	InvR	nmpC	sRNA(InvR) 11 acgguug---gcca--uuugucucuuac----guugcauuuaucaaucugcuuuuugauacagcagcacc-UCGCUGCUGCU 82 |.||| ||| ||||| ||| |.|||||||| |||. ||.| .|| ||.||| ||.||||..|| Target(nmpC) 97 ggucaaauaacggcagaaacaauauauggagccgacguaaau-guug--cggacgacg--guugucccuucAGUGACGGUGA 21	0.927	0.704	69..81,61..71	GCAGC CGAGGU CGUCG GCUCCA UC	0	0	NA	NA	0	0	NA	NA	0	0	34..82,15..65	Target 5'-agtggcagtggcagtgacttccctgttg-g-cagcaggc--gttg-taaatgcagc-3' ||..||||.| ||| |||.|| . ||. |.|| .||| ||||||||.| sRNA 3'-tcgtcgtcgct-ccac------gacgacatagtttttcgtctaactatttacgttg-5'
Salmonella enterica subsp. enterica serovar Typhimurium str. LT2	NC_003197	MicA	lamB	sRNA(MicA) 13 cGCGCAuuuguuaucaucaucccuguuuucagcgaug 49 ||||| || |||||||| ||.|.|.| ||| Target(lamB) 19 aCGCGUcu-cauuaguaguaa-gauagaggacucuag -16	1	0.885	14..50,-17..18	G U A A U UC U AUC C GGAGAUAG AUGAUGAU AC UGCGC A UAG G CUUUUGUC UACUACUA UG ACGCG G C A CC U UUU	1	0.821	NA	NA	0	0	NA	NA	0	0	14..42,-9..18	Target 5'-ggagataga-atgatgattactc-tgcgc-3' |.|.|.|| |||||||| || ||||| sRNA 3'-cttttgtccctactactattgtttacgcg-5'
Salmonella enterica subsp. enterica serovar Typhimurium str. LT2	NC_003197	MicA	ompX	sRNA(MicA) 1 -guauaUGAAAGACgcgcauuuguuaucaucauc-ccug 37 || ||||||||. ||| || || |||| |.| ||| Target(ompX) 29 ucacg-ACUUUCUGuacguuaaaaaaaguauugguggag -9	1	0.714	6..27,3..24	A AAAU A GA AA UGC UGUCUUUCA CU UU ACG GCAGAAAGU A GUUU C	0.9	1	NA	NA	0	0	6..36,-8..24	sRNA 6 UGAAAGACGCGCAUUUGUUAUCAUCAUC-CCU 36 ||||||||: ||| || || |||| |:| ||| mRNA (ompX) 24 ACUUUCUGUACGUUAAAAAAAGUAUUGGUGGA -8	1	0.769	6..29,1..24	Target 5'-atgaaaaaaattgcatgtctttca-3' |||| || || ||| .|||||||| sRNA 3'-tactattgtttacgcgcagaaagt-5'
Salmonella enterica subsp. enterica serovar Typhimurium str. LT2	NC_003197	RybB	ompN	sRNA(RybB) 1 -gccacUGCUUUUCUUUg 17 |||| |.||||||||| Target(ompN) 21 acgguuAUGAAAAGAAAa 4	1	1	1..16,5..20	U AAAGAAAAGUA UGGC UUUCUUUUCGU ACCG C	1	1	1..16,5..20	sRNA 1 GCCACUGCUUUUCUUU 16 |||| |:||||||||| mRNA (ompN) 20 CGGUUAUGAAAAGAAA 5	1	1	NA	NA	0	0	1..16,5..20	Target 5'-aaagaaaagtattggc-3' |||||||||.| |||| sRNA 3'-tttcttttcgtcaccg-5'
Salmonella enterica subsp. enterica serovar Typhimurium str. LT2	NC_003197	MicC	nmpC	sRNA(MicC) 1 -GUUAUAUGCCUu 12 |||||||.|||. Target(nmpC) 79 aCAAUAUAUGGAg 67	1	1	1..12,67..78	GAGGUAUAUAAC UUCCGUAUAUUG	1	1	NA	NA	0	0	NA	NA	0	0	1..12,67..78	Target 5'-gaggtatataac-3' .|||.||||||| sRNA 3'-ttccgtatattg-5'
Pseudomonas aeruginosa PAO1	NC_002516	PrrF1	sodB	sRNA(PrrF1) 83 acucuucagauuaucUCCUCA--ucaggc 109 ||||.| ||| |||||| ||||| Target(sodB) -5 agagagga-uaaga-AGGAGUccaguccu -31	0.84	1	98..120,-42..-18	C CC U CC AGCCG G AG CCUGA UGAGGA UUGGC C UC GGACU ACUCCU A UAA	0.6	0.789	NA	NA	0	0	NA	NA	0	0	84..118,-40..-6	Target 5'-ccgcgccagtcctgacctgagga-agaata-ggagag-3' ||| | ||||| |||||| | ||| |.|||| sRNA 3'-ggcactaatcggact--actcctctattagacttctc-5'
Vibrio cholerae O1 biovar El Tor str. N16961	NC_002505	Qrr1	hapR	sRNA(Qrr1) 16 accuaGCCAAcugacguuguua 37 ||| ||||| ||| |||||| Target(hapR) -10 aggaaCGGUUaacu-caacaac -30	0.708	1	17..36,-29..-11	A A AACAAC UCA UUGGC AGG UUGUUG AGU AACCG UCC C C A	0.708	1	NA	NA	0	0	NA	NA	0	0	11..42,-35..-5	Target 5'-tcaatcaacaac-tcaattggcaaggatatac-3' | |. |||||| ||| ||||| ||| ||. | sRNA 3'-aagtgattgttgcagtcaaccgatccactggg-5'
Vibrio cholerae O1 biovar El Tor str. N16961	NC_002505	Qrr1	luxO	sRNA(Qrr1) 16 aCCUAGCCAa 25 |||||||| Target(luxO) -44 cGGAUCGGUa -53	0.444	1	17..24,-52..-45	UGGCUAGG ACCGAUCC	0.444	1	NA	NA	0	0	NA	NA	0	0	11..39,-67..-39	Target 5'-aaatgcaaaataatatggctaggctatgc-3' | .||| | | |||||||| |. | sRNA 3'-tgattgttgcagtcaaccgatccactggg-5'
Vibrio cholerae O1 biovar El Tor str. N16961	NC_002506	MicX	vc0620	sRNA(MicX) 280 aUUCCUUACUAGUU---------ucacg 298 ||||||||||||| |||| Target(vc0620) -5 cAAGGAAUGAUCAAcgaaaguaaaguga -32	0.406	0.765	245..293,-18..15	U AU AACUAGUAAGGAA CAGCUAUGC UGCCA AUU UUGAUCAUUCCUU GUCGAUACG GCGGU UAA AUCUCGAUUGUCG CAUU CU	0.938	1	242..293,-18..18	sRNA 242 UUCAAUUCUGGCGUUACGCAUAGCUGGCUGUUAGCUCUAUUCCUUACUAGUU 293 || ||| |||| | ||||||||| ||||||||||||| mRNA (VC0620) 18 AAAUUAUAACCG---UUCGUAUCGAC-------------AAGGAAUGAUCAA -18	0.969	0.969	NA	NA	0	0	242..293,-18..18	Target 5'-aactagtaaggaa-------------cagctatgct---tgccaatattaaa-3' ||||||||||||| ||||||||| .|||| ||| || sRNA 3'-ttgatcattccttatctcgattgtcggtcgatacgcattgcggtcttaactt-5'
Vibrio harveyi ATCC BAA-1116	NC_009783	Qrr1	luxR	NA	0	0	29..34,-71..-66	AGCAAC UUGUUG	0	0	NA	NA	0	0	NA	NA	0	0	12..37,-32..-8	Target 5'-aacatcaac-tcaaatggcaaggaaa-3' | | |||| ||| ||| ||| | sRNA 3'-tgattgttgcagtcaacctatccact-5'
Listeria monocytogenes EGD-e	NC_003210	LhrA	lmo0850	sRNA(LhrA) 146 aucauuAUUUGUUUUCAUUCa 166 ||| |||||||||||||| Target(lmo0850) -16 aaguuuUAAACAAAAGUAAGa -36	1	0.824	155..165,-35..-25	GAAUGAAAACA CUUACUUUUGU	0.786	1	NA	NA	0	0	NA	NA	0	0	152..165,-35..-22	Target 5'-gaatgaaaacaaat-3' |||||||||||||| sRNA 3'-cttacttttgttta-5'
					0.724235	0.804176			0.655294	0.780118			0.266412	0.270882			0.0917647	0.0826471
