# Supplementary material for: sTarPicker: A Method for Efficient Prediction of Bacterial sRNA Targets Based on a Two-Step Model for Hybridization
Source: PLoS One. 2011 Jul 22;6(7):e22705. doi: 10.1371/journal.pone.0022705 (PMC3142192; doi:10.1371/journal.pone.0022705)
Supplement: File S1 — Predicted results of sRNA Yfr1 in Prochlorococcus MED4 from sTarPicker. (TXT) [file pone.0022705.s007.txt]

Predicted results of sRNA Yfr1 in Prochlorococcus MED4 from sTarPicker.

Predicted results for sRNA Yfr1 with probabilities greater than 0.5. 
1	rnhA_PMM0200	ribonuclease HI
	Probability = 1	-20.50	-13.21	-11.60	 -8.60
	sRNA(Yfr1)            17 aCUCCUCACacaccaa 32
	                          ||||.||| |||||  
	Target(rnhA_PMM0200)  83 gGAGGGGUGggugguc 68
2	som_PMM1119	porin
	Probability = 1	-15.90	-11.25	-15.90	-12.60
	sRNA(Yfr1)           18 cUCCUCACACAc 29
	                         ||||||||||  
	Target(som_PMM1119)   8 uAGGAGUGUGUu -4
3	som_PMM1121	porin
	Probability = 0.837	-14.00	 -8.90	-14.00	 -8.58
	sRNA(Yfr1)           19 uCCUCACACAc 29
	                         |||||||||  
	Target(som_PMM1121)   7 cGGAGUGUGUu -4
4	PMM0828	S4 domain-containing protein
	Probability = 0.604	-16.80	 -9.92	-8.00	 -2.20
	sRNA(Yfr1)       19 uCCUCACacaccaa 32
	                     |||||| |||||  
	Target(PMM0828)  56 cGGAGUG-gugguc 44
5	PMM1614	hypothetical protein
	Probability = 0.545	-13.10	 -7.76	-6.00	 -4.40
	sRNA(Yfr1)         18 cuccucacacaCCAAAUCg   36
	                       |||||     |||||.|  
	Target(PMM1614)  -116 aaggagag---GGUUUGGa -131
	
Predicted results for sRNA Yfr1 with probabilities greater than 0.5 when confined target binding sites to interval [-39,+19].
1	som_PMM1119	porin
	Probability = 1	-15.90	-11.25	-15.90	-12.60
	sRNA(Yfr1)           18 cUCCUCACACAc 29
	                         ||||||||||  
	Target(som_PMM1119)   8 uAGGAGUGUGUu -4
2	som_PMM1121	porin
	Probability = 0.837	-14.00	 -8.90	-14.00	 -8.58
	sRNA(Yfr1)           19 uCCUCACACAc 29
	                         |||||||||  
	Target(som_PMM1121)   7 cGGAGUGUGUu -4 
